# Supplementary material for: Two Decades of Melioidosis in India: A Comprehensive Epidemiological Review
Source: Pathogens. 2025 Apr 14;14(4):379. doi: 10.3390/pathogens14040379 (PMC12030058; doi:10.3390/pathogens14040379)
Supplement: Supplementary file 1 [file pathogens-14-00379-s001.zip]

Archive with 1 entries (1 files):
- pathogens-3476178-supplementary.pdf
